# Supplementary material for: Phylogenomic Classification and Biosynthetic Potential of the Fossil Fuel-Biodesulfurizing Rhodococcus Strain IGTS8
Source: Front Microbiol. 2020 Jul 7;11:1417. doi: 10.3389/fmicb.2020.01417 (PMC7358434; doi:10.3389/fmicb.2020.01417)
Supplement: Supplementary file 2 [file Table_1.XLSX]

## Sheet: dDDH
Table S1. Pairwise dDDH values among R. erythropolis and R. qingshengii genomes
Order	Strain	1	2	3	4	5	6	7	8	9	10	11	12	13	14	15	16	17	18	19	20	21	22	23	24	25	26	27	28	29	30
1	R. erythropolis IEGM 267	100	89.6	89.6	87.7	88.3	88.9	89.5	89.4	89.5	89.3	88.4	88.4	85.5	84	84.2	81.7	63.4	62.2	63	62.7	63.6	63	62.7	63.4	62.6	62.6	62.5	62.5	62.5	54.3
2	R. erythropolis JCM6824	89.6	100	89.9	88.5	88.4	87.9	90	88.9	88.9	88.6	88.6	88.5	85.9	84.5	84.5	81	62.3	62.4	62.5	62.7	62.6	63.2	62.4	63	62.3	62.1	63	62.6	62.4	54.8
3	R. qingshengii djl-6-2	89.6	89.9	100	88.4	89	90.4	90	89	89.1	88.6	88.8	88.9	86	84.1	84	81.8	62.7	62	62.3	62.8	63.2	62.7	62.7	62.7	62.2	62.5	62.6	62.4	62.4	54.3
4	R. qingshengii TUHH-12	87.7	88.5	88.4	100	87.2	88.2	88.4	87.8	88	87.7	86.7	87	85.6	83.9	84.3	80.8	62.3	61.8	62.1	62.6	62.7	62.7	62.5	62.5	62.3	61.9	62.2	62.4	62.2	54
5	R. erythropolis JCM 9805	88.3	88.4	89	87.2	100	88.4	89.2	88.6	88.6	88.8	87.5	87.4	84.6	84.1	84.5	80.5	62.3	62	62.4	62.6	63.1	62.2	62.1	62.7	62.3	62.1	62.1	61.7	61.9	53.9
6	R. erythropolis CAS922i	88.9	87.9	90.4	88.2	88.4	100	90.3	88.8	88.8	88.4	88.4	87.3	85.4	84.3	84.5	80.9	62.4	61.8	62.3	62.6	62.8	62.4	62.5	62.6	62.3	62.2	62	62.3	62.5	54.5
7	R. qingshengii BKS 20-40	89.5	90	90	88.4	89.2	90.3	100	89.6	89.7	89.1	88.6	88.8	85.4	84.5	84.7	82.2	63.5	62.3	62.3	62.8	63.4	63.3	62.7	63.1	62.5	62.3	62.6	62.3	62.2	54.4
8	R. qingshengii MK1	89.4	88.9	89	87.8	88.6	88.8	89.6	100	91.3	90.1	90	90.2	85.7	84.7	84.6	81.9	63.2	62.4	62.4	62.8	63.4	62.8	63	63	62.5	62.2	62.7	62.3	62.5	54.5
9	R. qingshengii CW25	89.5	88.9	89.1	88	88.6	88.8	89.7	91.3	100	90.8	90.2	89.9	85.2	84.3	84.3	81.8	63	62.2	62.4	62.7	63.4	62.6	62.9	63	62.3	62.4	62.6	62.4	62.5	54.4
10	R. qingshengii CS98	89.3	88.6	88.6	87.7	88.8	88.4	89.1	90.1	90.8	100	89.7	90	85.2	83.9	83.9	81.8	63	62.4	62.5	62.5	63.2	62.1	62.4	63.1	62.4	62.2	62.6	62.3	62.5	54.3
11	R. erythropolis IGTS8	88.4	88.6	88.8	86.7	87.5	88.4	88.6	90	90.2	89.7	100	98.2	84.7	83.6	83.7	80.5	62.2	62.1	62.3	62.2	63	62.3	62.3	62.7	62	62	62.3	62.1	61.9	54.2
12	R. qingshengii JCM 15477T	88.4	88.5	88.9	87	87.4	87.3	88.8	90.2	89.9	90	98.2	100	84.8	83.3	83.8	80	62.4	62.2	62.5	62.7	62.7	62.4	62.5	62.9	62	62.2	62.7	62.2	61.9	54
13	R. erythropolis SK121	85.5	85.9	86	85.6	84.6	85.4	85.4	85.7	85.2	85.2	84.7	84.8	100	89	89	78.4	62.4	62.7	62.7	63.3	63.1	62.9	62.8	63	62.4	62.7	62.8	62.9	62.8	54.2
14	R. erythropolis JCM 9803	84	84.5	84.1	83.9	84.1	84.3	84.5	84.7	84.3	83.9	83.6	83.3	89	100	99.3	77.6	62.4	62.2	62.4	62.6	63.2	62.4	62.6	63	62.3	62.2	62.4	62.3	62.5	53.8
15	R. erythropolis JCM 9804	84.2	84.5	84	84.3	84.5	84.5	84.7	84.6	84.3	83.9	83.7	83.8	89	99.3	100	77.7	62.6	62.2	62.3	62.6	63.1	62.5	62.6	62.9	62.2	62.3	62.4	62.3	62.5	54
16	R. erythropolis NRRL B-16532	81.7	81	81.8	80.8	80.5	80.9	82.2	81.9	81.8	81.8	80.5	80	78.4	77.6	77.7	100	68.7	67.1	68.3	68.3	68.9	67.7	67.9	68.8	67.5	67.9	67.5	67.9	67.7	54.5
17	R. erythropolis 1159	63.4	62.3	62.7	62.3	62.3	62.4	63.5	63.2	63	63	62.2	62.4	62.4	62.4	62.6	68.7	100	88.5	88.8	87.5	87	88.9	88.3	89.8	88.5	89.2	89.1	89.3	88.5	55.1
18	R. erythropolis S-43	62.2	62.4	62	61.8	62	61.8	62.3	62.4	62.2	62.4	62.1	62.2	62.7	62.2	62.2	67.1	88.5	100	87.6	87.2	85.7	87.4	87.9	88.2	87.9	88.5	87.9	88.5	87.6	54.9
19	R. erythropolis NSX2	63	62.5	62.3	62.1	62.4	62.3	62.3	62.4	62.4	62.5	62.3	62.5	62.7	62.4	62.3	68.3	88.8	87.6	100	88.3	88.2	88.2	88.5	88.4	88.5	89.4	88.7	89.6	88.4	55
20	R. erythropolis PR4	62.7	62.7	62.8	62.6	62.6	62.6	62.8	62.8	62.7	62.5	62.2	62.7	63.3	62.6	62.6	68.3	87.5	87.2	88.3	100	87.3	87.8	88.3	87.9	88.2	88.6	88.8	89.3	88.5	55.2
21	R. erythropolis DN1	63.6	62.6	63.2	62.7	63.1	62.8	63.4	63.4	63.4	63.2	63	62.7	63.1	63.2	63.1	68.9	87	85.7	88.2	87.3	100	88.6	88	87.3	87.7	88.5	86.3	87.5	87.6	55.2
22	R. erythropolis XP	63	63.2	62.7	62.7	62.2	62.4	63.3	62.8	62.6	62.1	62.3	62.4	62.9	62.4	62.5	67.7	88.9	87.4	88.2	87.8	88.6	100	87.6	88	88.1	88.7	88.1	88	87.2	55.2
23	R. erythropolis MI2	62.7	62.4	62.7	62.5	62.1	62.5	62.7	63	62.9	62.4	62.3	62.5	62.8	62.6	62.6	67.9	88.3	87.9	88.5	88.3	88	87.6	100	89	88.7	88.2	88.8	89.3	88.5	55
24	R. erythropolis CCM2595	63.4	63	62.7	62.5	62.7	62.6	63.1	63	63	63.1	62.7	62.9	63	63	62.9	68.8	89.8	88.2	88.4	87.9	87.3	88	89	100	88.5	88.9	88.7	89.1	88.7	55.2
25	R. erythropolis AV96	62.6	62.3	62.2	62.3	62.3	62.3	62.5	62.5	62.3	62.4	62	62	62.4	62.3	62.2	67.5	88.5	87.9	88.5	88.2	87.7	88.1	88.7	88.5	100	89	89.1	89.3	88.9	54.9
26	R. erythropolis VSD3	62.6	62.1	62.5	61.9	62.1	62.2	62.3	62.2	62.4	62.2	62	62.2	62.7	62.2	62.3	67.9	89.2	88.5	89.4	88.6	88.5	88.7	88.2	88.9	89	100	89.2	89.8	88	54.8
27	R. erythropolis BG43	62.5	63	62.6	62.2	62.1	62	62.6	62.7	62.6	62.6	62.3	62.7	62.8	62.4	62.4	67.5	89.1	87.9	88.7	88.8	86.3	88.1	88.8	88.7	89.1	89.2	100	90.2	89.1	54.9
28	R. erythropolis NBRC 15567T	62.5	62.6	62.4	62.4	61.7	62.3	62.3	62.3	62.4	62.3	62.1	62.2	62.9	62.3	62.3	67.9	89.3	88.5	89.6	89.3	87.5	88	89.3	89.1	89.3	89.8	90.2	100	89.1	54.9
29	R. erythropolis R138	62.5	62.4	62.4	62.2	61.9	62.5	62.2	62.5	62.5	62.5	61.9	61.9	62.8	62.5	62.5	67.7	88.5	87.6	88.4	88.5	87.6	87.2	88.5	88.7	88.9	88	89.1	89.1	100	55
30	R. erythropolis ACN1	54.3	54.8	54.3	54	53.9	54.5	54.4	54.5	54.4	54.3	54.2	54	54.2	53.8	54	54.5	55.1	54.9	55	55.2	55.2	55.2	55	55.2	54.9	54.8	54.9	54.9	55	100
