# Supplementary material for: Phylogenomic Classification and Biosynthetic Potential of the Fossil Fuel-Biodesulfurizing Rhodococcus Strain IGTS8
Source: Front Microbiol. 2020 Jul 7;11:1417. doi: 10.3389/fmicb.2020.01417 (PMC7358434; doi:10.3389/fmicb.2020.01417)
Supplement: Supplementary file 3 [file Table_2.XLSX]

## Sheet: ANI
Table S2: Pairwise average nucleotide identities among R. erythopolis and R. qingshengii strains.
strain	1	2	3	4	5	6	7	8	9	10	11	12	13	14	15	16	17	18	19	20	21	22	23	24	25	26	27	28	29	30
R. eryothopolis IEGM 267	100	98.75	98.8	98.52	98.58	98.71	98.73	98.71	98.68	98.63	98.55	98.54	98.24	98.14	98.16	97.85	95.54	95.26	95.6	95.37	95.65	95.54	95.48	95.67	95.54	95.5	95.41	95.48	95.43	93.94
R. eryothopolis JCM6824	98.68	100	98.8	98.65	98.52	98.6	98.82	98.67	98.71	98.65	98.66	98.64	98.36	98.25	98.23	97.8	95.41	95.36	95.55	95.5	95.54	95.62	95.46	95.59	95.47	95.43	95.56	95.49	95.49	94.03
R. qingshengii djl-6-2	98.8	98.83	100	98.7	98.68	98.83	98.85	98.79	98.7	98.72	98.73	98.7	98.38	98.14	98.11	97.93	95.53	95.3	95.54	95.61	95.68	95.61	95.55	95.58	95.49	95.54	95.53	95.54	95.52	94.02
R. qingshengii TUHH-12	98.57	98.64	98.67	100	98.44	98.57	98.61	98.55	98.54	98.52	98.49	98.48	98.33	98.15	98.19	97.82	95.39	95.26	95.5	95.48	95.59	95.53	95.47	95.55	95.48	95.42	95.46	95.52	95.43	93.86
R. eryothopolis JCM 9805	98.53	98.52	98.69	98.42	100	98.63	98.6	98.59	98.7	98.55	98.53	98.47	98.09	98.18	98.27	97.71	95.32	95.23	95.5	95.45	95.55	95.31	95.39	95.49	95.42	95.4	95.33	95.32	95.25	93.79
R. eryothopolis CAS922i	98.66	98.66	98.82	98.51	98.61	100	98.82	98.69	98.68	98.68	98.65	98.49	98.26	98.24	98.25	97.85	95.44	95.24	95.5	95.52	95.65	95.49	95.53	95.54	95.5	95.47	95.39	95.49	95.48	94.05
R. qingshengii BKS 20-40	98.67	98.78	98.85	98.62	98.66	98.85	100	98.76	98.77	98.68	98.63	98.61	98.29	98.17	98.21	97.91	95.59	95.32	95.51	95.54	95.66	95.63	95.54	95.62	95.51	95.45	95.42	95.55	95.48	93.95
R. qingshengii MK1	98.63	98.66	98.72	98.47	98.6	98.63	98.73	100	98.97	98.85	98.82	98.84	98.28	98.2	98.25	97.91	95.56	95.31	95.57	95.6	95.71	95.52	95.58	95.61	95.48	95.5	95.52	95.5	95.52	93.94
R. qingshengii CW25	98.71	98.69	98.73	98.6	98.63	98.68	98.73	98.98	100	98.88	98.86	98.83	98.25	98.22	98.19	97.93	95.54	95.31	95.54	95.54	95.72	95.46	95.56	95.63	95.48	95.55	95.52	95.54	95.54	94
R. qingshengii CS98	98.65	98.62	98.68	98.56	98.57	98.65	98.66	98.84	98.89	100	98.8	98.73	98.23	98.2	98.18	97.91	95.49	95.3	95.55	95.57	95.7	95.47	95.49	95.63	95.57	95.5	95.45	95.5	95.51	93.93
R. eryothopolis IGTS8	98.54	98.59	98.71	98.4	98.5	98.66	98.66	98.84	98.88	98.79	100	99.71	98.22	98.14	98.18	97.76	95.41	95.31	95.53	95.48	95.62	95.48	95.49	95.57	95.46	95.51	95.48	95.48	95.43	93.95
R. qingshengii JCM 15477T	98.45	98.62	98.71	98.45	98.48	98.46	98.59	98.82	98.81	98.72	99.68	100	98.2	98.13	98.2	97.67	95.48	95.28	95.53	95.5	95.56	95.44	95.46	95.6	95.44	95.44	95.5	95.53	95.35	93.89
R. eryothopolis SK121	98.27	98.32	98.33	98.27	98.11	98.22	98.27	98.29	98.29	98.27	98.22	98.21	100	98.68	98.65	97.5	95.5	95.37	95.57	95.58	95.57	95.55	95.53	95.54	95.53	95.53	95.52	95.53	95.52	93.94
R. eryothopolis JCM 9803	98.09	98.25	98.13	98.16	98.15	98.16	98.2	98.21	98.18	98.12	98.07	98.13	98.63	100	99.86	97.42	95.42	95.28	95.53	95.49	95.66	95.46	95.46	95.57	95.46	95.43	95.42	95.45	95.38	93.74
R. eryothopolis JCM 9804	98.11	98.19	98.05	98.17	98.21	98.13	98.21	98.19	98.17	98.1	98.09	98.14	98.63	99.85	100	97.41	95.44	95.31	95.47	95.45	95.6	95.43	95.48	95.54	95.39	95.43	95.42	95.38	95.31	93.83
R. eryothopolis NRRL B-16532	97.82	97.88	97.92	97.79	97.76	97.89	97.96	97.99	97.97	97.87	97.81	97.71	97.53	97.45	97.48	100	96.29	95.89	96.37	96.16	96.43	96.2	96.26	96.39	96.24	96.31	96.16	96.34	96.19	94.02
R. eryothopolis 1159	95.49	95.43	95.55	95.43	95.44	95.46	95.57	95.61	95.55	95.57	95.51	95.48	95.46	95.49	95.51	96.29	100	98.48	98.64	98.51	98.42	98.63	98.47	98.74	98.62	98.7	98.68	98.69	98.54	94.04
R. eryothopolis S-43	95.13	95.23	95.17	95.11	95.17	95.13	95.18	95.22	95.19	95.24	95.17	95.17	95.27	95.22	95.24	95.82	98.3	100	98.41	98.24	98.16	98.19	98.29	98.38	98.27	98.4	98.32	98.33	98.23	93.9
R. eryothopolis NSX2	95.56	95.55	95.55	95.49	95.52	95.54	95.52	95.57	95.58	95.57	95.52	95.56	95.59	95.55	95.54	96.36	98.67	98.47	100	98.62	98.59	98.55	98.67	98.66	98.67	98.69	98.68	98.7	98.66	94.27
R. eryothopolis PR4	95.4	95.5	95.55	95.47	95.54	95.53	95.54	95.59	95.56	95.59	95.5	95.49	95.6	95.51	95.53	96.19	98.49	98.36	98.63	100	98.53	98.48	98.52	98.56	98.55	98.65	98.64	98.67	98.61	94.15
R. eryothopolis DN1	95.55	95.52	95.68	95.54	95.6	95.59	95.62	95.66	95.71	95.65	95.57	95.52	95.56	95.62	95.61	96.4	98.42	98.23	98.57	98.47	100	98.59	98.44	98.48	98.51	98.62	98.36	98.47	98.44	94.18
R. eryothopolis XP	95.5	95.63	95.59	95.5	95.39	95.54	95.61	95.52	95.54	95.45	95.44	95.44	95.51	95.41	95.45	96.19	98.69	98.29	98.57	98.49	98.63	100	98.38	98.62	98.46	98.59	98.56	98.53	98.41	94.15
R. eryothopolis MI2	95.47	95.46	95.55	95.47	95.43	95.45	95.49	95.61	95.56	95.48	95.44	95.4	95.52	95.5	95.52	96.23	98.52	98.35	98.6	98.51	98.47	98.34	100	98.67	98.58	98.56	98.52	98.66	98.49	94.14
R. eryothopolis CCM2595	95.64	95.56	95.61	95.49	95.51	95.6	95.6	95.62	95.6	95.62	95.54	95.55	95.57	95.58	95.57	96.37	98.73	98.45	98.7	98.56	98.54	98.62	98.67	100	98.6	98.71	98.7	98.69	98.71	94.2
R. eryothopolis AV96	95.52	95.48	95.45	95.44	95.51	95.54	95.5	95.49	95.49	95.51	95.49	95.5	95.5	95.45	95.46	96.21	98.59	98.39	98.65	98.55	98.51	98.52	98.59	98.64	100	98.64	98.67	98.66	98.67	94.17
R. eryothopolis VSD3	95.41	95.42	95.51	95.42	95.43	95.47	95.5	95.48	95.56	95.49	95.41	95.45	95.55	95.46	95.41	96.32	98.74	98.49	98.74	98.68	98.63	98.62	98.55	98.67	98.65	100	98.7	98.76	98.59	94.13
R. eryothopolis BG43	95.38	95.56	95.55	95.4	95.41	95.44	95.43	95.55	95.53	95.45	95.51	95.57	95.48	95.47	95.43	96.12	98.67	98.44	98.67	98.56	98.41	98.51	98.54	98.67	98.62	98.7	100	98.79	98.58	94.09
R. eryothopolis NBRC 15567T	95.41	95.51	95.51	95.49	95.37	95.54	95.45	95.49	95.5	95.47	95.48	95.49	95.5	95.43	95.45	96.23	98.63	98.47	98.7	98.68	98.49	98.55	98.63	98.67	98.59	98.76	98.77	100	98.64	94.14
R. eryothopolis R138	95.42	95.47	95.53	95.35	95.36	95.52	95.42	95.56	95.53	95.51	95.45	95.41	95.49	95.41	95.41	96.18	98.53	98.32	98.66	98.6	98.45	98.43	98.52	98.66	98.63	98.61	98.64	98.59	100	94.16
R. eryothopolis ACN1	93.96	94.05	93.99	93.88	93.81	94.05	93.97	94.07	94.01	93.99	93.97	93.93	94.02	93.75	93.88	94.06	94.03	94.03	94.27	94.2	94.25	94.19	94.16	94.2	94.16	94.18	94.08	94.15	94.17	100
