# Supplementary material for: Phylogenomic Classification and Biosynthetic Potential of the Fossil Fuel-Biodesulfurizing Rhodococcus Strain IGTS8
Source: Front Microbiol. 2020 Jul 7;11:1417. doi: 10.3389/fmicb.2020.01417 (PMC7358434; doi:10.3389/fmicb.2020.01417)
Supplement: Supplementary file 5 [file Table_4.xlsx]

## Sheet: Sheet1
Supplementary Table 4. Predicted biosynthetic gene clusters among R. erythropolis and R. qingshengii strains
S. No	Type	Most similar known cluster	Biosynthetic classes	#Strains	R. erythropolis IEGM 267	R. erythropolis JCM6824	R. qingshengii djl-6-2	R. qingshengii TUHH-12	R. erythropolis JCM 9805	R. erythropolis CAS922i	R. qingshengii BKS 20-40	R. qingshengii MK1	R. qingshengii CW25	R. qingshengii CS98	R. erythropolis IGTS8	R. qingshengii JCM 15477T	R. erythropolis SK121	R. erythropolis JCM 9803	R. erythropolis JCM 9804	R. erythropolis NRRL B-16532	R. erythropolis 1159	R. erythropolis S-43	R. erythropolis NSX2	R. erythropolis PR4	R. erythropolis DN1	R. erythropolis XP	R. erythropolis MI2	R. erythropolis CCM2595	R. erythropolis AV96	R. erythropolis VSD3	R. erythropolis BG43	R. erythropolis NBRC 15567T	R. erythropolis R138	R. erythropolis ACN1
1	amglyccycl			13								P									P	P	P	P	P	P		P	P	P	P	P	P
2	arylpolyene	aurachin RE	Terpene + Polyketide	3		P (81)									P (81)	P (81)
3	bacteriocin	branched-chain fatty acids	Other	30	P (100)	P (100)	P (75)	P (100)	P (100)	P (100)	P (100)	P (75)	P (75)	P (75)	P (75)	P (100)	P (100)	P (100)	P (100)	P (100)	P (100)	P (100)	P (75)	P (75)	P (75)	P (75)	P (75)	P (75)	P (75)	P (75)	P (75)	P (75)	P (75)	P (100)
4	butyrolactone			29	P	P	P	P	P	P	P	P	P	P	P	P	P	P	P	P	P	P	P	P	P	P	P	P	P	P	P		P	P
5	ectoine	ectoine	Other	30	P (75)	P (75)	P (75)	P (75)	P (75)	P (75)	P (75)	P (75)	P (75)	P (75)	P (75)	P (75)	P (75)	P (75)	P (75)	P (75)	P (75)	P (75)	P (75)	P (75)	P (75)	P (75)	P (75)	P (75)	P (75)	P (75)	P (75)	P (75)	P (75)	P (75)
6	lanthipeptide			26	P	P	P		P	P	P	P	P	P	P	P	P			P	P		P	P	P	P	P	P	P	P	P	P	P	P
7	LAP	diisonitrile antibiotic SF2768	NRP	28	P (11)	P (11)	P (11)	P (11)	P (11)	P (11)	P (11)	P (11)	P (11)	P (11)	P (11)	P (11)	P (11)			P (11)	P (11)	P (11)	P (11)	P (11)	P (11)	P (11)	P (11)	P (11)	P (11)	P (11)	P (11)	P (11)	P (11)	P (11)
8	NRPS	9-methylstreptimidone	Polyketide:Modular type I	2											P (6)											P (6)
9	NRPS	A54145	NRP	1																									P (5)
10	NRPS	albachelin	NRP	1															P (60)
11	NRPS	amycomicin	Polyketide	1																							P (25)
12	NRPS	atratumycin	NRP	11				P (7)	P (7)			P (5)				P (7)		P (7)	P (7)			P (7)		P (5)				P (5)	P (7)	P (5)
13	NRPS	bacillomycin D	Polyketide + NRP:Lipopeptide	5									P (20)		P (20)										P (20)				P (20)	P (20)
14	NRPS	calicheamicin	Polyketide	1																							P (2)
15	NRPS	CDA1b / CDA2a / CDA2b / CDA3a / CDA3b / CDA4a / CDA4b	NRP:Ca+-dependent lipopeptide	1																		P (7)
16	NRPS	cephamycin C	NRP:Beta-lactam	1		P (10)
17	NRPS	chloramphenicol	NRP	4			P (17)																			P (17)					P (17)		P (17)
18	NRPS	coelichelin	NRP	21	P (27)	P (27)	P (27)					P (27)	P (27)	P (27)	P (27)		P (27)	P (18)		P (27)	P (27)		P (27)	P (27)	P (27)	P (27)		P (27)		P (27)	P (27)	P (27)	P (27)	P (27)
19	NRPS	daptomycin	NRP	2																		P (4)								P (3)
20	NRPS	diisonitrile antibiotic SF2768	NRP	1																														P (16)
21	NRPS	enduracidin	NRP	1																		P (6)
22	NRPS	erythrochelin	NRP	28	P (57)	P (57)	P (57)	P (57)	P (71)	P (57)	P (57)	P (57)	P (57)	P (57)	P (57)	P (42)	P (57)			P (57)	P (57)	P (28)	P (57)	P (57)	P (57)	P (57)	P (57)	P (57)	P (57)	P (57)	P (57)	P (57)	P (57)	P (57)
23	NRPS	glycinocin A	NRP	1																		P (4) + P (6)
24	NRPS	glycopeptidolipid	Polyketide	1																		P (7)
25	NRPS	gobichelin A / gobichelin B	NRP	1															P (11)
26	NRPS	griselimycin	NRP	2														P (7)				P (7)
27	NRPS	heterobactin A / heterobactin S2	NRP	30	P (90)	P (90)	P (100)	P (90)	P (100)	P (90)	P (90)	P (90)	P (90)	P (90)	P (90)	P (90)	P (90)	P (100)	P (45)	P (90)	P (90)	P (63)	P (90)	P (90)	P (90)	P (90)	P (90)	P (90)	P (90)	P (90)	P (90)	P (36)	P (90)	P (90)
28	NRPS	hygromycin A	Saccharide	8	P (9)	P (9)	P (9)				P (9)	P (9)		P (9)				P (9)	P (12)
29	NRPS	JBIR-78 / JBIR-95	NRP	1																		P (33)
30	NRPS	lipopeptide 8D1-1 / lipopeptide 8D1-2	NRP	1																		P (6)
31	NRPS	lysocin	NRP	1														P (9)
32	NRPS	monensin	Polyketide	17	P (5)		P (5)	P (5)	P (5)			P (5)	P (5)	P (5)	P (5)	P (5)				P (5)	P (5)			P (5)	P (5)	P (5)	P (5)				P (5)			P (5)
33	NRPS	nunapeptin / nunamycin	NRP	1																											P (14)
34	NRPS	orfamide B	NRP:Cyclic depsipeptide	1					P (30)
35	NRPS	polyoxin A / polyoxin H	Other	4	P (5)			P (5)						P (5)						P (5)
36	NRPS	rifamorpholine A / rifamorpholine B / rifamorpholine C / rifamorpholine D / rifamorpholine E	Polyketide	22	P (4)	P (4)				P (3)	P (4)	P (4)	P (4)	P (4)	P (4)	P (4)	P (4)			P (4)	P (4)		P (4)	P (4)	P (4)	P (4)	P (4)	P (4)			P (4)	P (4)	P (4)	P (4)
37	NRPS	scabichelin	NRP	1				P (40)
38	NRPS	SW-163C / UK-63598 / SW-163E / SW-163F / SW-163G	NRP	1																		P (7)
39	NRPS	telomycin	NRP	1																									P (5)
40	NRPS,terpene	RP-1776	Polyketide + NRP:Cyclic depsipeptide	4					P (4)									P (6)	P (4)										P (4)
41	NRPS,terpene	SF2575	Polyketide:Type II + Saccharide:Hybrid/tailoring	27	P (6)	P (6)	P (6)			P (6)	P (6)	P (6)	P (6)	P (6)	P (6)	P (6)	P (6)	P (6)	P (6)	P (6)	P (6)	P (6)	P (6)	P (6)	P (6)	P (6)	P (6)	P (6)		P (6)	P (6)	P (6)	P (6)	P (6)
42	NRPS,terpene	stenothricin	NRP:Cyclic depsipeptide	1				P (9)
43	NRPS, terpene	WS9326	NRP	3					P (7)									P (7)	P (7)
44	NRPS			22	4 U	2 U		2 U	3 U	9 U	4 U	2 U	1 U	1 U		1 U	4 U	1 U	1 U	2 U	2 U	3 U	5 U		2 U		4 U		5 U			3 U		4 U
45	phenazine	lomofungin	Other	3						P (26)										P (26)					P (26)
46	T1PKS	chlorothricin / deschlorothricin	Polyketide:Modular type I + Polyketide:Iterative type I + Saccharide:Oligosaccharide	1																									P (11)
47	T1PKS	kirromycin	NRP + Polyketide:Modular type I + Polyketide:Trans-AT type I	26	P (8)	P (8)	P (8)	P (6)		P (8)	P (8)	P (8)	P (8)	P (8)	P (8)	P (8)	P (8)			P (8)	P (8)		P (8)	P (8)	P (8)	P (8)	P (8)	P (8)	P (8)	P (8)	P (8)	P (8)	P (8)	P (8)
48	T1PKS			26	1 U	1 U	1 U	1 U	2 U	1 U	1 U	1 U	1 U	1 U	1 U	1 U	1 U			1 U	1 U		1 U	1 U	1 U	2 U	1 U	1 U		1 U	1 U	1 U	1 U	1 U
49	terpene	carotenoid	Terpene	1					P (27)
50	terpene	isorenieratene	Terpene	28	P (25)	P (25)	P (25)	P (42)		P (42)	P (25)	P (25)	P (25)	P (25)	P (25)	P (25)	P (25)	P (25)	P (42)	P (25)	P (42)	P (18)	P (42)	P (42)	P (42)	P (42)	P (42)	P (42)		P (42)	P (42)	P (42)	P (42)	P (42)
51	terpene	lymphostin / neolymphostinol B / lymphostinol / neolymphostin b	Polyketide + NRP	1																		P (15)
52	terpene			2															I U										1 U
	Notes: 1. Presence of the predicted cluster is marked with a "P" and the percetange of genes from known cluster showing similaities are mentioned in parentheses.
	2. % similarity refers to the percentage of genes from the closest known BGC showing significant BLAST hits with the current region (Blin et al., 2019).
	3. "U" in rows 44 (NRPS), 48 (T1PKS) and 52 (terpene) represents the numbers of uncharacterised clusters predicted in those strains.
	4. NRPS in the column "Type" stands for "Non-ribosomal peptide synthetase cluster" and NRP in "Biosynthetic classes" for "Non-ribosomal peptide"
